# Supplementary material for: Dihydroartemisinin-piperaquine for intermittent preventive treatment of malaria during pregnancy and risk of malaria in early childhood: A randomized controlled trial
Source: PLoS Med. 2018 Jul 17;15(7):e1002606. doi: 10.1371/journal.pmed.1002606 (PMC6049882; doi:10.1371/journal.pmed.1002606)
Supplement: S1 Analysis Timeline — (XLSX) [file pmed.1002606.s005.xlsx]

## Sheet: Overview Summary
Event	Date	Analyses Registered	Primary outcome	Secondary outcomes
Protocol first submitted to sponsor	2013-11-13
Protocol registration with clinicaltrials.gov	2014-06-05	Primary/secondary outcomes registered	Incidence of malaria from birth to 2 years of age	1) Incidence of complicated malaria from birth to 2 years of age 2) Incidence of hospital admissions from birth to 2 years of age 3) Prevalence of asymptomatic parasitemia measured at routine monthly visits from birth to 2 years of age 4) Prevalence of anemia measured at routine monthly visits from birth to 2 years of age 5) Incidence of adverse events from birth to 2 years of age
Date of first enrollment during pregnancy	2014-06-23
Date last child turned 2 years of age	2017-05-15
Statistical Analysis Plan Initiated	2017-05-24	Addition secondary outcomes and statistical analyses described		1) Time to first malaria episode from birth to 2 years of age 2) Risk/hazard of parasitemia following each dose of study drugs from 8 weeks to 2 years of age (modification of #3 above) 3) Incidence of non-malarial febrile illness
Statistical Analyis Plan Completion	2017-05-30
Primary analysis performed	2017-07-01
Additional Ad Hoc Analyses	2017-08-01	Exploratory/Ad Hoc		1) Antibody Measurements
Additional Ad Hoc Analyses	2017-09-01	Exploratory/Ad Hoc		1) Pharmacokinetic measurements
Analysis performed	2017-07-01
Protocol Submissions/Approvals
Protocol Version	Version Date	NICHD		UCSF-IRB		SBSREC		UNCST		NDA
		Submitted	Approved	Submitted	Approved	Submitted	Approved	Submitted	Approved/ Acknowledged	Submission only	Protocol implementation
1.0	2013-12-10	2013-11-13	2013-12-08	2013-12-16	2014-02-06	2014-01-08	Comments	N/A	N/A	2014-01-16	N/A
1.1*	2014-04-09	2014-05-19	2014-05-19	2014-04-30	2014-05-09	2014-04-09	2014-04-25	2014-04-29	2014-06-18	2014-04-30	2014-06-23
2.0*	2014-10-24	2014-11-03	2014-11-03	2014-10-30	2014-12-23	2014-11-04	2014-11-20	2014-12-11	2014-12-15	2014-12-17	2014-12-15
3.0*	2015-09-29	2015-10-23	2015-10-26	2015-10-12	2015-10-22	2015-10-16	2015-11-02	2015-12-16	2016-01-20	2015-10-09	2016-02-10
4.0*	2017-01-19	2017-03-10	2017-03-20	2017-01-24	2017-02-02	2017-02-02	2017-02-13	2017-02-20	2017-03-03	2017-02-03	2017-03-10
5.0*	2017-06-20	2017-07-26	2017-07-26	2017-07-13	2017-07-18	2017-07-04	2017-07-17	2017-07-25	N/A	2017-07-25	2017-10-04
6.0*	2017-10-25	2017-11-15	2017-11-21	2017-11-07	2017-11-16	2017-10-31	2017-11-08	2017-12-18	N/A	2017-12-18	2017-12-20
NOTE: Highlighted currently active protocol; Versions with * approved by all IRBs and implemented
Statistical Analysis Plan Submission/Approvals
SAP Version	Version Date	DSMB
		Submitted	Approved
1.0	2017-05-30	2017-06-01	2017-06-30
